# Supplementary material for: Sulfonylurea Use in Patients with Type 2 Diabetes and COPD: A Nationwide Population-Based Cohort Study
Source: Int J Environ Res Public Health. 2022 Nov 15;19(22):15013. doi: 10.3390/ijerph192215013 (PMC9690079; doi:10.3390/ijerph192215013)
Supplement: Supplementary file 1 [file ijerph-19-15013-s001.zip]

Archive with 1 entries (1 files):
- ijerph-1983735-supplementary.pdf
